# Supplementary material for: Response of Archaeal and Bacterial Soil Communities to Changes Associated with Outdoor Cattle Overwintering
Source: PLoS One. 2015 Aug 14;10(8):e0135627. doi: 10.1371/journal.pone.0135627 (PMC4537298; doi:10.1371/journal.pone.0135627)
Supplement: S1 Table — (XLS) [file pone.0135627.s007.xls]

## Sheet: List1
site	pH [H2O]	P [mg kg-1]	K [mg kg-1]	Mg [mg kg-1]	Ca [mg kg-1]	CEC [mmol kg-1]	Total N [mgN g-1]	Organic C [mgC g-1]	C-to-N ratio	Water content [%]
BI1	7.05	856	2669	563	2429	277	9.82	70.7389	7.20355	0.3112
BI2	7.09	552	2526	545	2304	259	9.58	62.767	6.55188	0.3124
BI3	6.98	676	2945	736	2971	321	9.12	90.3612	9.90803	0.3282
BI4	6.97	578	2417	521	2303	258	10.52	60.0401	5.70723	0.3031
BI5	6.97	541	2641	534	2349	262	9.99	62.0347	6.20967	0.3062
CO1	5.26	62	252	148	861	113	3.09	18.7644	6.07263	0.1607
CO2	5.15	28	207	132	825	110	2.92503	21.1406	7.22749	0.1781
CO3	5.18	32	244	116	765	104	3.15804	17.9115	5.67174	0.17
CO4	5.16	92	294	145	810	112	3.11	21.3191	6.85502	0.1564
CO5	5.26	39	253	110	664	101	3.15	15.943	5.06129	0.1452
MR1	6.19	257	893	391	1805	216	7.11	41.23	5.79887	0.2063
MR2	6.08	244	974	358	1999	180	7.48	42.0667	5.62389	0.2216
MR3	6	261	929	401	2035	169	7.47	46.9333	6.28291	0.2383
MR4	6	241	939	412	1950	171	7.45	40.23	5.4	0.2372
MR5	5.97	231	909	392	1854	174	6.54	47.17	7.21254	0.2303
SI1	7.78	449	2780	617	3565	282	10.64	54.9528	5.16474	0.279
SI2	7.94	507	2990	659	3269	283	10.25	70.2731	6.85592	0.2988
SI3	7.94	460	2760	591	3985	262	10.98	57.6057	5.24642	0.2689
SI4	7.86	413	2761	601	3687	261	9.44007	55.3399	5.86223	0.2913
SI5	8.07	445	2926	639	3452	269	11.3074	69.9021	6.18196	0.301
EX1	7.92	4242	11299	3528	11375	1147	34.8015	258.2	7.41922	0.8916
EX2	8.1	3324	7650	3943	11501	1094	36.4731	247.32	6.78088	0.8902
EX3	8.12	3494	7714	3882	11707	1101	35.9293	182.4	5.07663	0.8908
EX4	7.95	3408	7594	3425	11130	1031	36.4328	164.1	4.50418	0.8909
EX5	7.87	3291	7594	3473	10990	1028	36.9968	171.6	4.63825	0.8912
